# Supplementary material for: Different Hatching Rates of Floodwater Mosquitoes Aedes sticticus, Aedes rossicus and Aedes cinereus from Different Flooded Environments
Source: Insects. 2021 Mar 25;12(4):279. doi: 10.3390/insects12040279 (PMC8064336; doi:10.3390/insects12040279)
Supplement: Supplementary file 1 [file insects-12-00279-s001.zip]

Archive with 2 entries (2 files):
- supplemental table 2.xlsx
- supplemental table1.xlsx
