# Supplementary material for: Different Hatching Rates of Floodwater Mosquitoes Aedes sticticus, Aedes rossicus and Aedes cinereus from Different Flooded Environments
Source: Insects. 2021 Mar 25;12(4):279. doi: 10.3390/insects12040279 (PMC8064336; doi:10.3390/insects12040279)
Supplement: Supplementary file 1 [file insects-12-00279-s001.zip › supplemental table 2.xlsx]

## Sheet: Blad1
Location #:	Sample location:	Latitude:	longitude:
1	Kågbo	60°26.33'N	17°13.19'E
2	Spjutholmen slåtter	60°27.00'N	17°16.70'E
3	Spjutholmen skog	60°27.10'N	17°16.75'E
4	Mehedeby, Grimsarbo	60°26.23'N	17°22.61'E
5	Ingevaraängen	60°17.63'N	16°54.88'E
6	Ingevaraskogen	60°17.59'N	16°54.69'E
7	Näset	60°16.73'N	16°55.64'E
8	Sevedskvarn	60°16.04'N	16°55.15'E
9	Åsbyskogen	60°16.40'N	16°53.04'E
10	Åsbyvallen	60°16.07'N	16°51.97'E
11	Åsbyvallen ohävdat	60°16.21'N	16°53.30'E
12	Plantskolan Nässja	60°15.92'N	16°47.88'E
13	Färmansbo	60°15.68'N	16°47.00'E
14	Ista kohage	60°14.59'N	16°46.78'E
15	Pell-Lars, Gålänget	60°14.37'N	16°41.54'E
16	Kvarnnäset, Åminnsänget	60°13.33'N	16°41.12'E
17	Stadarna	60°11.87'N	16°42.01'E
18	Ängsövallen	60°11.18'N	16°42.66'E
19	Nordmyran slåtter	60°9.85'N	16°53.67'E
20	Nordmyran skog	60°9.65'N	16°54.31'E
