# Supplementary material for: Different Hatching Rates of Floodwater Mosquitoes Aedes sticticus, Aedes rossicus and Aedes cinereus from Different Flooded Environments
Source: Insects. 2021 Mar 25;12(4):279. doi: 10.3390/insects12040279 (PMC8064336; doi:10.3390/insects12040279)
Supplement: Supplementary file 1 [file insects-12-00279-s001.zip › supplemental table1.xlsx]

## Sheet: Blad1
#	sample date	site	random sample/structure sample	environment category	sample season	# in sample series	# larvae	Aedes cinereus	Aedes rossicus	Aedes sticticus
1	2020-03-10	Näset	random	forest	spring	1	4	1	0	0
2	2020-03-10	Näset	random	forest	spring	2	3	3	0	0
3	2020-03-10	Näset	random	forest	spring	3	6	1	0	0
4	2020-03-10	Näset	random	forest	spring	4	0	0	0	0
5	2020-03-10	Näset	random	forest	spring	5	86	23	0	0
6	2020-03-10	Näset	random	forest	spring	6	0	0	0	0
7	2020-03-10	Näset	random	forest	spring	7	0	0	0	0
8	2020-03-10	Näset	random	forest	spring	8	0	0	0	0
9	2020-03-10	Näset	random	forest	spring	9	0	0	0	0
10	2020-03-10	Näset	random	forest	spring	10	0	0	0	0
11	2020-03-10	Näset	structure	forest	spring	1	6	0	0	0
12	2020-03-10	Näset	structure	forest	spring	2	41	2	0	0
13	2020-03-10	Näset	structure	forest	spring	3	0	0	0	0
14	2020-03-10	Näset	structure	forest	spring	4	10	0	0	0
15	2020-03-10	Näset	structure	forest	spring	5	0	0	0	0
16	2020-03-10	Näset	structure	forest	spring	6	6	0	0	0
17	2020-03-10	Näset	structure	forest	spring	7	16	1	0	0
18	2020-03-10	Näset	structure	forest	spring	8	1	0	0	0
19	2020-03-10	Näset	structure	forest	spring	9	0	0	0	0
20	2020-03-10	Näset	structure	forest	spring	10	0	0	0	0
21	2020-03-10	Ingevaraängen	random	grazing	spring	1	0	0	0	0
22	2020-03-10	Ingevaraängen	random	grazing	spring	2	0	0	0	0
23	2020-03-10	Ingevaraängen	random	grazing	spring	3	0	0	0	0
24	2020-03-10	Ingevaraängen	random	grazing	spring	4	1	0	0	0
25	2020-03-10	Ingevaraängen	random	grazing	spring	5	0	0	0	0
26	2020-03-10	Ingevaraängen	random	grazing	spring	6	0	0	0	0
27	2020-03-10	Ingevaraängen	random	grazing	spring	7	1	0	0	0
28	2020-03-10	Ingevaraängen	random	grazing	spring	8	0	1	0	1
29	2020-03-10	Ingevaraängen	random	grazing	spring	9	0	0	0	0
30	2020-03-10	Ingevaraängen	random	grazing	spring	10	1	1	0	0
31	2020-03-10	Ingevaraängen	structure	grazing	spring	1	0	0	0	0
32	2020-03-10	Ingevaraängen	structure	grazing	spring	2	6	0	0	0
33	2020-03-10	Ingevaraängen	structure	grazing	spring	3	2	0	0	0
34	2020-03-10	Ingevaraängen	structure	grazing	spring	4	2	0	0	0
35	2020-03-10	Ingevaraängen	structure	grazing	spring	5	5	1	0	0
36	2020-03-10	Ingevaraängen	structure	grazing	spring	6	3	0	0	0
37	2020-03-10	Ingevaraängen	structure	grazing	spring	7	2	1	0	0
38	2020-03-10	Ingevaraängen	structure	grazing	spring	8	0	0	0	0
39	2020-03-10	Ingevaraängen	structure	grazing	spring	9	0	0	0	0
40	2020-03-10	Ingevaraängen	structure	grazing	spring	10	3	2	0	0
61	2020-03-12	Kågbo	random	grazing	spring	1	0	0	0	0
62	2020-03-12	Kågbo	random	grazing	spring	2	0	0	0	0
63	2020-03-12	Kågbo	random	grazing	spring	3	16	0	0	1
64	2020-03-12	Kågbo	random	grazing	spring	4	11	1	0	0
65	2020-03-12	Kågbo	random	grazing	spring	5	0	0	0	0
66	2020-03-12	Kågbo	random	grazing	spring	6	3	0	0	0
67	2020-03-12	Kågbo	random	grazing	spring	7	0	0	0	0
68	2020-03-12	Kågbo	random	grazing	spring	8	0	0	0	0
69	2020-03-12	Kågbo	random	grazing	spring	9	0	0	0	0
70	2020-03-12	Kågbo	random	grazing	spring	10	0	0	0	0
71	2020-03-12	Kågbo	structure	grazing	spring	1	0	0	0	0
72	2020-03-12	Kågbo	structure	grazing	spring	2	0	0	0	0
73	2020-03-12	Kågbo	structure	grazing	spring	3	0	0	0	0
74	2020-03-12	Kågbo	structure	grazing	spring	4	0	0	0	0
75	2020-03-12	Kågbo	structure	grazing	spring	5	0	0	0	0
76	2020-03-12	Kågbo	structure	grazing	spring	6	0	0	0	0
77	2020-03-12	Kågbo	structure	grazing	spring	7	0	0	0	0
78	2020-03-12	Kågbo	structure	grazing	spring	8	0	0	0	0
79	2020-03-12	Kågbo	structure	grazing	spring	9	0	0	0	0
80	2020-03-12	Kågbo	structure	grazing	spring	10	0	0	0	0
81	2020-03-19	Nordmyran skog	random	forest	spring	1	3	0	0	0
82	2020-03-19	Nordmyran skog	random	forest	spring	2	11	0	0	0
83	2020-03-19	Nordmyran skog	random	forest	spring	3	0	0	0	0
84	2020-03-19	Nordmyran skog	random	forest	spring	4	0	0	0	0
85	2020-03-19	Nordmyran skog	random	forest	spring	5	0	0	0	0
86	2020-03-19	Nordmyran skog	random	forest	spring	6	30	4	0	0
87	2020-03-19	Nordmyran skog	random	forest	spring	7	0	0	0	0
88	2020-03-19	Nordmyran skog	random	forest	spring	8	0	0	0	0
89	2020-03-19	Nordmyran skog	random	forest	spring	9	15	0	0	2
90	2020-03-19	Nordmyran skog	random	forest	spring	10	40	0	0	1
91	2020-03-19	Nordmyran skog	structure	forest	spring	1	30	0	0	1
92	2020-03-19	Nordmyran skog	structure	forest	spring	2	0	0	0	0
93	2020-03-19	Nordmyran skog	structure	forest	spring	3	3	0	0	1
94	2020-03-19	Nordmyran skog	structure	forest	spring	4	41	0	0	0
95	2020-03-19	Nordmyran skog	structure	forest	spring	5	42	5	0	0
96	2020-03-19	Nordmyran skog	structure	forest	spring	6	0	0	0	0
97	2020-03-19	Nordmyran skog	structure	forest	spring	7	0	0	0	0
98	2020-03-19	Nordmyran skog	structure	forest	spring	8	2	2	0	0
99	2020-03-19	Nordmyran skog	structure	forest	spring	9	27	0	0	5
100	2020-03-19	Nordmyran skog	structure	forest	spring	10	40	0	0	1
101	2020-03-19	Nordmyran öppet	random	mowing	spring	1	50	4	0	0
102	2020-03-19	Nordmyran öppet	random	mowing	spring	2	1	0	0	0
103	2020-03-19	Nordmyran öppet	random	mowing	spring	3	0	0	0	0
104	2020-03-19	Nordmyran öppet	random	mowing	spring	4	0	0	0	0
105	2020-03-19	Nordmyran öppet	random	mowing	spring	5	67	5	0	0
106	2020-03-19	Nordmyran öppet	random	mowing	spring	6	0	2	0	0
107	2020-03-19	Nordmyran öppet	random	mowing	spring	7	0	0	0	0
108	2020-03-19	Nordmyran öppet	random	mowing	spring	8	4	1	0	0
109	2020-03-19	Nordmyran öppet	random	mowing	spring	9	12	0	0	0
110	2020-03-19	Nordmyran öppet	random	mowing	spring	10	13	5	0	0
111	2020-03-19	Nordmyran öppet	structure	mowing	spring	1	0	0	0	0
112	2020-03-19	Nordmyran öppet	structure	mowing	spring	2	3	2	0	0
113	2020-03-19	Nordmyran öppet	structure	mowing	spring	3	0	0	0	0
114	2020-03-19	Nordmyran öppet	structure	mowing	spring	4	0	0	0	0
115	2020-03-19	Nordmyran öppet	structure	mowing	spring	5	12	1	0	0
116	2020-03-19	Nordmyran öppet	structure	mowing	spring	6	10	1	0	0
117	2020-03-19	Nordmyran öppet	structure	mowing	spring	7	39	0	0	0
118	2020-03-19	Nordmyran öppet	structure	mowing	spring	8	0	0	0	1
119	2020-03-19	Nordmyran öppet	structure	mowing	spring	9	13	1	0	0
120	2020-03-19	Nordmyran öppet	structure	mowing	spring	10	47	0	0	0
121	2020-03-24	Åsbyskogen	random	forest	spring	1	60	0	20	0
122	2020-03-24	Åsbyskogen	random	forest	spring	2	2	0	0	2
123	2020-03-24	Åsbyskogen	random	forest	spring	3	1	0	0	0
124	2020-03-24	Åsbyskogen	random	forest	spring	4	2	0	3	0
125	2020-03-24	Åsbyskogen	random	forest	spring	5	55	0	1	4
126	2020-03-24	Åsbyskogen	random	forest	spring	6	4	0	0	0
127	2020-03-24	Åsbyskogen	random	forest	spring	7	0	0	0	0
128	2020-03-24	Åsbyskogen	random	forest	spring	8	1	0	0	0
129	2020-03-24	Åsbyskogen	random	forest	spring	9	0	0	0	0
130	2020-03-24	Åsbyskogen	random	forest	spring	10	28	0	2	6
131	2020-03-24	Åsbyskogen	structure	forest	spring	1	30	0	2	10
132	2020-03-24	Åsbyskogen	structure	forest	spring	2	181	2	21	4
133	2020-03-24	Åsbyskogen	structure	forest	spring	3	1	1	2	0
134	2020-03-24	Åsbyskogen	structure	forest	spring	4	0	0	0	0
135	2020-03-24	Åsbyskogen	structure	forest	spring	5	240	2	38	1
136	2020-03-24	Åsbyskogen	structure	forest	spring	6	143	0	8	1
137	2020-03-24	Åsbyskogen	structure	forest	spring	7	108	0	0	0
138	2020-03-24	Åsbyskogen	structure	forest	spring	8	704	0	7	68
139	2020-03-24	Åsbyskogen	structure	forest	spring	9	145	0	2	2
140	2020-03-24	Åsbyskogen	structure	forest	spring	10	125	0	0	4
141	2020-03-24	Åsbyvallen	random	mowing	spring	1	0	0	0	0
142	2020-03-24	Åsbyvallen	random	mowing	spring	2	0	0	0	0
143	2020-03-24	Åsbyvallen	random	mowing	spring	3	0	0	0	0
144	2020-03-24	Åsbyvallen	random	mowing	spring	4	0	0	0	0
145	2020-03-24	Åsbyvallen	random	mowing	spring	5	0	0	0	0
146	2020-03-24	Åsbyvallen	random	mowing	spring	6	3	0	0	0
147	2020-03-24	Åsbyvallen	random	mowing	spring	7	1	0	0	0
148	2020-03-24	Åsbyvallen	random	mowing	spring	8	5	0	0	0
149	2020-03-24	Åsbyvallen	random	mowing	spring	9	0	0	0	0
150	2020-03-24	Åsbyvallen	random	mowing	spring	10	0	0	0	0
151	2020-03-24	Åsbyvallen	structure	mowing	spring	1	0	0	0	0
152	2020-03-24	Åsbyvallen	structure	mowing	spring	2	5	1	0	0
153	2020-03-24	Åsbyvallen	structure	mowing	spring	3	33	5	0	0
154	2020-03-24	Åsbyvallen	structure	mowing	spring	4	0	0	0	0
155	2020-03-24	Åsbyvallen	structure	mowing	spring	5	0	0	0	0
156	2020-03-24	Åsbyvallen	structure	mowing	spring	6	0	0	0	0
157	2020-03-24	Åsbyvallen	structure	mowing	spring	7	12	0	0	0
158	2020-03-24	Åsbyvallen	structure	mowing	spring	8	3	0	0	0
159	2020-03-24	Åsbyvallen	structure	mowing	spring	9	0	0	0	0
160	2020-03-24	Åsbyvallen	structure	mowing	spring	10	0	0	0	0
161	2020-03-24	Åsbyvallen ohävdat	random	unkept open	spring	1	0	0	0	0
162	2020-03-24	Åsbyvallen ohävdat	random	unkept open	spring	2	0	0	0	0
163	2020-03-24	Åsbyvallen ohävdat	random	unkept open	spring	3	0	0	0	0
164	2020-03-24	Åsbyvallen ohävdat	random	unkept open	spring	4	19	3	0	0
165	2020-03-24	Åsbyvallen ohävdat	random	unkept open	spring	5	0	0	0	0
166	2020-03-24	Åsbyvallen ohävdat	random	unkept open	spring	6	2	0	0	0
167	2020-03-24	Åsbyvallen ohävdat	random	unkept open	spring	7	17	4	0	0
168	2020-03-24	Åsbyvallen ohävdat	random	unkept open	spring	8	2	0	0	0
169	2020-03-24	Åsbyvallen ohävdat	random	unkept open	spring	9	1	0	0	0
170	2020-03-24	Åsbyvallen ohävdat	random	unkept open	spring	10	0	0	0	0
171	2020-03-24	Åsbyvallen ohävdat	structure	unkept open	spring	1	1	1	0	0
172	2020-03-24	Åsbyvallen ohävdat	structure	unkept open	spring	2	0	0	0	0
173	2020-03-24	Åsbyvallen ohävdat	structure	unkept open	spring	3	0	0	0	0
174	2020-03-24	Åsbyvallen ohävdat	structure	unkept open	spring	4	1	0	0	0
175	2020-03-24	Åsbyvallen ohävdat	structure	unkept open	spring	5	4	1	0	0
176	2020-03-24	Åsbyvallen ohävdat	structure	unkept open	spring	6	0	0	0	0
177	2020-03-24	Åsbyvallen ohävdat	structure	unkept open	spring	7	0	0	0	0
178	2020-03-24	Åsbyvallen ohävdat	structure	unkept open	spring	8	0	0	0	0
179	2020-03-24	Åsbyvallen ohävdat	structure	unkept open	spring	9	17	0	0	0
180	2020-03-24	Åsbyvallen ohävdat	structure	unkept open	spring	10	14	0	0	0
181	2020-03-26	Stadarna	random	grazing	spring	1	0	0	0	0
182	2020-03-26	Stadarna	random	grazing	spring	2	5	0	0	0
183	2020-03-26	Stadarna	random	grazing	spring	3	0	0	0	0
184	2020-03-26	Stadarna	random	grazing	spring	4	0	0	0	0
185	2020-03-26	Stadarna	random	grazing	spring	5	0	0	0	0
186	2020-03-26	Stadarna	random	grazing	spring	6	0	0	0	0
187	2020-03-26	Stadarna	random	grazing	spring	7	0	0	0	0
188	2020-03-26	Stadarna	random	grazing	spring	8	1	0	0	0
189	2020-03-26	Stadarna	random	grazing	spring	9	0	0	0	0
190	2020-03-26	Stadarna	random	grazing	spring	10	0	0	0	0
191	2020-03-26	Stadarna	structure	grazing	spring	1	2	0	0	0
192	2020-03-26	Stadarna	structure	grazing	spring	2	36	19	0	0
193	2020-03-26	Stadarna	structure	grazing	spring	3	25	7	1	0
194	2020-03-26	Stadarna	structure	grazing	spring	4	0	0	0	0
195	2020-03-26	Stadarna	structure	grazing	spring	5	5	0	1	0
196	2020-03-26	Stadarna	structure	grazing	spring	6	3	0	0	0
197	2020-03-26	Stadarna	structure	grazing	spring	7	31	1	0	13
198	2020-03-26	Stadarna	structure	grazing	spring	8	1	0	0	0
199	2020-03-26	Stadarna	structure	grazing	spring	9	163	75	0	1
200	2020-03-26	Stadarna	structure	grazing	spring	10	33	18	0	0
201	2020-03-26	Ängsövallen	random	mowing	spring	1	1	0	0	0
202	2020-03-26	Ängsövallen	random	mowing	spring	2	0	0	0	0
203	2020-03-26	Ängsövallen	random	mowing	spring	3	0	0	0	0
204	2020-03-26	Ängsövallen	random	mowing	spring	4	2	0	0	0
205	2020-03-26	Ängsövallen	random	mowing	spring	5	3	0	0	0
206	2020-03-26	Ängsövallen	random	mowing	spring	6	3	1	0	0
207	2020-03-26	Ängsövallen	random	mowing	spring	7	0	0	0	0
208	2020-03-26	Ängsövallen	random	mowing	spring	8	4	0	0	0
209	2020-03-26	Ängsövallen	random	mowing	spring	9	2	0	0	0
210	2020-03-26	Ängsövallen	random	mowing	spring	10	0	0	0	0
211	2020-03-26	Ängsövallen	structure	mowing	spring	1	25	0	0	0
212	2020-03-26	Ängsövallen	structure	mowing	spring	2	0	0	0	0
213	2020-03-26	Ängsövallen	structure	mowing	spring	3	1	0	0	0
214	2020-03-26	Ängsövallen	structure	mowing	spring	4	0	0	0	0
215	2020-03-26	Ängsövallen	structure	mowing	spring	5	0	0	0	0
216	2020-03-26	Ängsövallen	structure	mowing	spring	6	4	0	0	0
217	2020-03-26	Ängsövallen	structure	mowing	spring	7	1	0	0	0
218	2020-03-26	Ängsövallen	structure	mowing	spring	8	3	0	0	0
219	2020-03-26	Ängsövallen	structure	mowing	spring	9	0	0	0	0
220	2020-03-26	Ängsövallen	structure	mowing	spring	10	0	0	0	0
221	2020-03-31	Ista kohage	random	grazing	spring	1	0	0	0	0
222	2020-03-31	Ista kohage	random	grazing	spring	2	13	0	0	0
223	2020-03-31	Ista kohage	random	grazing	spring	3	0	0	0	0
224	2020-03-31	Ista kohage	random	grazing	spring	4	0	0	0	0
225	2020-03-31	Ista kohage	random	grazing	spring	5	2	0	0	0
226	2020-03-31	Ista kohage	random	grazing	spring	6	0	0	0	0
227	2020-03-31	Ista kohage	random	grazing	spring	7	0	0	0	0
228	2020-03-31	Ista kohage	random	grazing	spring	8	2	0	0	1
229	2020-03-31	Ista kohage	random	grazing	spring	9	0	0	0	0
230	2020-03-31	Ista kohage	random	grazing	spring	10	0	0	0	0
231	2020-03-31	Ista kohage	structure	grazing	spring	1	24	3	0	0
232	2020-03-31	Ista kohage	structure	grazing	spring	2	20	2	0	0
233	2020-03-31	Ista kohage	structure	grazing	spring	3	571	72	0	1
234	2020-03-31	Ista kohage	structure	grazing	spring	4	4	0	2	0
235	2020-03-31	Ista kohage	structure	grazing	spring	5	0	0	0	0
236	2020-03-31	Ista kohage	structure	grazing	spring	6	0	0	0	0
237	2020-03-31	Ista kohage	structure	grazing	spring	7	2	0	0	0
238	2020-03-31	Ista kohage	structure	grazing	spring	8	0	0	0	0
239	2020-03-31	Ista kohage	structure	grazing	spring	9	0	0	0	0
240	2020-03-31	Ista kohage	structure	grazing	spring	10	0	0	0	0
241	2020-04-02	Spjutholmen slåtter	random	mowing	spring	1	0	0	0	0
242	2020-04-02	Spjutholmen slåtter	random	mowing	spring	2	0	0	0	0
243	2020-04-02	Spjutholmen slåtter	random	mowing	spring	3	0	0	0	0
244	2020-04-02	Spjutholmen slåtter	random	mowing	spring	4	0	0	0	0
245	2020-04-02	Spjutholmen slåtter	random	mowing	spring	5	0	0	0	0
246	2020-04-02	Spjutholmen slåtter	random	mowing	spring	6	0	0	0	0
247	2020-04-02	Spjutholmen slåtter	random	mowing	spring	7	0	0	0	0
248	2020-04-02	Spjutholmen slåtter	random	mowing	spring	8	0	0	0	0
249	2020-04-02	Spjutholmen slåtter	random	mowing	spring	9	0	0	0	0
250	2020-04-02	Spjutholmen slåtter	random	mowing	spring	10	0	0	0	0
251	2020-04-02	Spjutholmen slåtter	structure	mowing	spring	1	0	0	0	0
252	2020-04-02	Spjutholmen slåtter	structure	mowing	spring	2	0	0	0	0
253	2020-04-02	Spjutholmen slåtter	structure	mowing	spring	3	0	0	0	0
254	2020-04-02	Spjutholmen slåtter	structure	mowing	spring	4	0	0	0	0
255	2020-04-02	Spjutholmen slåtter	structure	mowing	spring	5	0	0	0	0
256	2020-04-02	Spjutholmen slåtter	structure	mowing	spring	6	0	0	0	0
257	2020-04-02	Spjutholmen slåtter	structure	mowing	spring	7	0	0	0	0
258	2020-04-02	Spjutholmen slåtter	structure	mowing	spring	8	0	0	0	0
259	2020-04-02	Spjutholmen slåtter	structure	mowing	spring	9	0	0	0	0
260	2020-04-02	Spjutholmen slåtter	structure	mowing	spring	10	0	0	0	0
261	2020-04-02	Spjutholmen skog	random	forest	spring	1	0	0	0	0
262	2020-04-02	Spjutholmen skog	random	forest	spring	2	0	0	0	0
263	2020-04-02	Spjutholmen skog	random	forest	spring	3	0	0	0	0
264	2020-04-02	Spjutholmen skog	random	forest	spring	4	0	0	0	0
265	2020-04-02	Spjutholmen skog	random	forest	spring	5	0	0	0	0
266	2020-04-02	Spjutholmen skog	random	forest	spring	6	0	0	0	0
267	2020-04-02	Spjutholmen skog	random	forest	spring	7	6	1	0	0
268	2020-04-02	Spjutholmen skog	random	forest	spring	8	0	0	0	0
269	2020-04-02	Spjutholmen skog	random	forest	spring	9	0	0	0	0
270	2020-04-02	Spjutholmen skog	random	forest	spring	10	0	0	0	0
271	2020-04-02	Spjutholmen skog	structure	forest	spring	1	91	0	0	12
272	2020-04-02	Spjutholmen skog	structure	forest	spring	2	2	0	0	0
273	2020-04-02	Spjutholmen skog	structure	forest	spring	3	1	0	0	0
274	2020-04-02	Spjutholmen skog	structure	forest	spring	4	2	0	0	1
275	2020-04-02	Spjutholmen skog	structure	forest	spring	5	1	0	0	0
276	2020-04-02	Spjutholmen skog	structure	forest	spring	6	0	0	0	0
277	2020-04-02	Spjutholmen skog	structure	forest	spring	7	0	0	0	0
278	2020-04-02	Spjutholmen skog	structure	forest	spring	8	0	0	0	0
279	2020-04-02	Spjutholmen skog	structure	forest	spring	9	12	0	4	3
280	2020-04-02	Spjutholmen skog	structure	forest	spring	10	1	0	0	1
281	2020-04-14	kvarnnäset	random	unkept open	spring	1	3	0	0	0
282	2020-04-14	kvarnnäset	random	unkept open	spring	2	16	4	5	3
283	2020-04-14	kvarnnäset	random	unkept open	spring	3	1	2	4	0
284	2020-04-14	kvarnnäset	random	unkept open	spring	4	30	16	2	0
285	2020-04-14	kvarnnäset	random	unkept open	spring	5	27	14	1	0
286	2020-04-14	kvarnnäset	random	unkept open	spring	6	4	2	2	0
287	2020-04-14	kvarnnäset	random	unkept open	spring	7	7	0	2	1
288	2020-04-14	kvarnnäset	random	unkept open	spring	8	0	0	0	0
289	2020-04-14	kvarnnäset	random	unkept open	spring	9	184	97	1	0
290	2020-04-14	kvarnnäset	random	unkept open	spring	10	0	0	0	0
291	2020-04-14	kvarnnäset	structure	unkept open	spring	1	143	17	53	4
292	2020-04-14	kvarnnäset	structure	unkept open	spring	2	54	1	1	51
293	2020-04-14	kvarnnäset	structure	unkept open	spring	3	92	32	56	0
294	2020-04-14	kvarnnäset	structure	unkept open	spring	4	0	0	0	0
295	2020-04-14	kvarnnäset	structure	unkept open	spring	5	2	0	0	0
296	2020-04-14	kvarnnäset	structure	unkept open	spring	6	0	0	0	0
297	2020-04-14	kvarnnäset	structure	unkept open	spring	7	26	0	0	8
298	2020-04-14	kvarnnäset	structure	unkept open	spring	8	283	33	8	14
299	2020-04-14	kvarnnäset	structure	unkept open	spring	9	11	2	5	0
300	2020-04-14	kvarnnäset	structure	unkept open	spring	10	0	0	0	0
301	2020-04-14	Pell-Lars, Gålänget	random	unkept open	spring	1	0	0	0	0
302	2020-04-14	Pell-Lars, Gålänget	random	unkept open	spring	2	2	0	0	0
303	2020-04-14	Pell-Lars, Gålänget	random	unkept open	spring	3	0	0	0	0
304	2020-04-14	Pell-Lars, Gålänget	random	unkept open	spring	4	10	10	0	0
305	2020-04-14	Pell-Lars, Gålänget	random	unkept open	spring	5	1	1	0	0
306	2020-04-14	Pell-Lars, Gålänget	random	unkept open	spring	6	0	0	0	0
307	2020-04-14	Pell-Lars, Gålänget	random	unkept open	spring	7	0	0	0	0
308	2020-04-14	Pell-Lars, Gålänget	random	unkept open	spring	8	35	10	11	0
309	2020-04-14	Pell-Lars, Gålänget	random	unkept open	spring	9	66	65	0	0
310	2020-04-14	Pell-Lars, Gålänget	random	unkept open	spring	10	15	18	0	0
311	2020-04-14	Pell-Lars, Gålänget	structure	unkept open	spring	1	0	0	0	0
312	2020-04-14	Pell-Lars, Gålänget	structure	unkept open	spring	2	74	34	1	6
313	2020-04-14	Pell-Lars, Gålänget	structure	unkept open	spring	3	4	0	0	0
314	2020-04-14	Pell-Lars, Gålänget	structure	unkept open	spring	4	0	0	0	0
315	2020-04-14	Pell-Lars, Gålänget	structure	unkept open	spring	5	0	0	0	0
316	2020-04-14	Pell-Lars, Gålänget	structure	unkept open	spring	6	67	24	0	0
317	2020-04-14	Pell-Lars, Gålänget	structure	unkept open	spring	7	1	1	0	0
318	2020-04-14	Pell-Lars, Gålänget	structure	unkept open	spring	8	0	0	0	0
319	2020-04-14	Pell-Lars, Gålänget	structure	unkept open	spring	9	0	0	0	0
320	2020-04-14	Pell-Lars, Gålänget	structure	unkept open	spring	10	156	144	0	0
331	2020-04-21	Plantskolan Nässja	random	unkept open	spring	1	13	6	0	0
332	2020-04-21	Plantskolan Nässja	random	unkept open	spring	2	3	0	0	0
333	2020-04-21	Plantskolan Nässja	random	unkept open	spring	3	16	13	0	0
334	2020-04-21	Plantskolan Nässja	random	unkept open	spring	4	0	0	0	0
335	2020-04-21	Plantskolan Nässja	random	unkept open	spring	5	0	0	0	0
336	2020-04-21	Plantskolan Nässja	random	unkept open	spring	6	0	15	17	0
337	2020-04-21	Plantskolan Nässja	random	unkept open	spring	7	0	0	1	0
338	2020-04-21	Plantskolan Nässja	random	unkept open	spring	8	5	1	0	0
339	2020-04-21	Plantskolan Nässja	random	unkept open	spring	9	6	0	0	0
340	2020-04-21	Plantskolan Nässja	random	unkept open	spring	10	9	1	0	0
341	2020-04-21	Plantskolan Nässja	structure	unkept open	spring	1	39	30	1	0
342	2020-04-21	Plantskolan Nässja	structure	unkept open	spring	2	0	0	0	0
343	2020-04-21	Plantskolan Nässja	structure	unkept open	spring	3	1	1	0	0
344	2020-04-21	Plantskolan Nässja	structure	unkept open	spring	4	0	0	0	0
345	2020-04-21	Plantskolan Nässja	structure	unkept open	spring	5	4	2	1	0
346	2020-04-21	Plantskolan Nässja	structure	unkept open	spring	6	0	0	0	0
347	2020-04-21	Plantskolan Nässja	structure	unkept open	spring	7	2	0	0	0
348	2020-04-21	Plantskolan Nässja	structure	unkept open	spring	8	8	1	1	0
349	2020-04-21	Plantskolan Nässja	structure	unkept open	spring	9	0	0	0	0
350	2020-04-21	Plantskolan Nässja	structure	unkept open	spring	10	4	0	4	0
351	2020-04-21	Färmansbo	random	grazing	spring	1	51	59	0	0
352	2020-04-21	Färmansbo	random	grazing	spring	2	17	14	0	0
353	2020-04-21	Färmansbo	random	grazing	spring	3	0	0	0	0
354	2020-04-21	Färmansbo	random	grazing	spring	4	5	5	0	0
355	2020-04-21	Färmansbo	random	grazing	spring	5	6	0	0	0
356	2020-04-21	Färmansbo	random	grazing	spring	6	0	0	0	0
357	2020-04-21	Färmansbo	random	grazing	spring	7	43	9	0	0
358	2020-04-21	Färmansbo	random	grazing	spring	8	17	14	0	0
359	2020-04-21	Färmansbo	random	grazing	spring	9	14	12	0	0
360	2020-04-21	Färmansbo	random	grazing	spring	10	17	14	0	0
361	2020-04-21	Färmansbo	structure	grazing	spring	1	39	23	0	0
362	2020-04-21	Färmansbo	structure	grazing	spring	2	6	6	0	0
363	2020-04-21	Färmansbo	structure	grazing	spring	3	18	9	5	0
364	2020-04-21	Färmansbo	structure	grazing	spring	4	64	24	1	0
365	2020-04-21	Färmansbo	structure	grazing	spring	5	19	16	0	0
366	2020-04-21	Färmansbo	structure	grazing	spring	6	0	0	0	0
367	2020-04-21	Färmansbo	structure	grazing	spring	7	6	5	0	0
368	2020-04-21	Färmansbo	structure	grazing	spring	8	6	5	0	0
369	2020-04-21	Färmansbo	structure	grazing	spring	9	0	0	0	0
370	2020-04-21	Färmansbo	structure	grazing	spring	10	26	8	4	0
371	2020-04-21	Mehedeby, Grimsarbo	random	mowing	spring	1	0	0	0	0
372	2020-04-21	Mehedeby, Grimsarbo	random	mowing	spring	2	0	0	0	0
373	2020-04-21	Mehedeby, Grimsarbo	random	mowing	spring	3	0	0	0	0
374	2020-04-21	Mehedeby, Grimsarbo	random	mowing	spring	4	0	0	0	0
375	2020-04-21	Mehedeby, Grimsarbo	random	mowing	spring	5	0	0	0	0
376	2020-04-21	Mehedeby, Grimsarbo	random	mowing	spring	6	0	0	0	0
377	2020-04-21	Mehedeby, Grimsarbo	random	mowing	spring	7	0	0	0	0
378	2020-04-21	Mehedeby, Grimsarbo	random	mowing	spring	8	0	0	0	0
379	2020-04-21	Mehedeby, Grimsarbo	random	mowing	spring	9	0	0	0	0
380	2020-04-21	Mehedeby, Grimsarbo	random	mowing	spring	10	0	0	0	0
381	2020-04-21	Mehedeby, Grimsarbo	structure	mowing	spring	1	1	1	0	0
382	2020-04-21	Mehedeby, Grimsarbo	structure	mowing	spring	2	0	0	0	0
383	2020-04-21	Mehedeby, Grimsarbo	structure	mowing	spring	3	0	0	0	0
384	2020-04-21	Mehedeby, Grimsarbo	structure	mowing	spring	4	0	0	0	0
385	2020-04-21	Mehedeby, Grimsarbo	structure	mowing	spring	5	0	0	0	0
386	2020-04-21	Mehedeby, Grimsarbo	structure	mowing	spring	6	0	0	0	0
387	2020-04-21	Mehedeby, Grimsarbo	structure	mowing	spring	7	0	0	0	0
388	2020-04-21	Mehedeby, Grimsarbo	structure	mowing	spring	8	0	0	0	0
389	2020-04-21	Mehedeby, Grimsarbo	structure	mowing	spring	9	1	1	0	0
390	2020-04-21	Mehedeby, Grimsarbo	structure	mowing	spring	10	1	0	0	0
391	2020-05-05	Sevedskvarn	random	unkept open	spring	1	0	0	0	0
392	2020-05-05	Sevedskvarn	random	unkept open	spring	2	0	1	0	0
393	2020-05-05	Sevedskvarn	random	unkept open	spring	3	0	0	0	0
394	2020-05-05	Sevedskvarn	random	unkept open	spring	4	0	0	0	0
395	2020-05-05	Sevedskvarn	random	unkept open	spring	5	0	0	0	0
396	2020-05-05	Sevedskvarn	random	unkept open	spring	6	1	1	0	0
397	2020-05-05	Sevedskvarn	random	unkept open	spring	7	1	0	0	0
398	2020-05-05	Sevedskvarn	random	unkept open	spring	8	24	1	0	0
399	2020-05-05	Sevedskvarn	random	unkept open	spring	9	0	0	0	0
400	2020-05-05	Sevedskvarn	random	unkept open	spring	10	0	0	0	0
401	2020-05-05	Sevedskvarn	structure	unkept open	spring	1	64	44	7	5
402	2020-05-05	Sevedskvarn	structure	unkept open	spring	2	3	3	0	0
403	2020-05-05	Sevedskvarn	structure	unkept open	spring	3	0	0	0	0
404	2020-05-05	Sevedskvarn	structure	unkept open	spring	4	3	0	0	0
405	2020-05-05	Sevedskvarn	structure	unkept open	spring	5	0	0	0	0
406	2020-05-05	Sevedskvarn	structure	unkept open	spring	6	1	1	0	0
407	2020-05-05	Sevedskvarn	structure	unkept open	spring	7	25	0	0	18
408	2020-05-05	Sevedskvarn	structure	unkept open	spring	8	109	0	0	47
409	2020-05-05	Sevedskvarn	structure	unkept open	spring	9	80	0	0	49
410	2020-05-05	Sevedskvarn	structure	unkept open	spring	10	7	0	0	6
411	2020-05-05	Ingevaraskogen	random	forest	spring	1	2	0	0	0
412	2020-05-05	Ingevaraskogen	random	forest	spring	2	0	0	0	0
413	2020-05-05	Ingevaraskogen	random	forest	spring	3	13	0	0	13
414	2020-05-05	Ingevaraskogen	random	forest	spring	4	22	1	2	42
415	2020-05-05	Ingevaraskogen	random	forest	spring	5	32	0	0	1
416	2020-05-05	Ingevaraskogen	random	forest	spring	6	9	0	0	6
417	2020-05-05	Ingevaraskogen	random	forest	spring	7	0	0	0	0
418	2020-05-05	Ingevaraskogen	random	forest	spring	8	0	0	0	0
419	2020-05-05	Ingevaraskogen	random	forest	spring	9	3	0	1	2
420	2020-05-05	Ingevaraskogen	random	forest	spring	10	6	0	0	6
421	2020-05-05	Ingevaraskogen	structure	forest	spring	1	16	0	1	14
422	2020-05-05	Ingevaraskogen	structure	forest	spring	2	41	2	3	27
423	2020-05-05	Ingevaraskogen	structure	forest	spring	3	5	0	1	2
424	2020-05-05	Ingevaraskogen	structure	forest	spring	4	32	0	7	16
425	2020-05-05	Ingevaraskogen	structure	forest	spring	5	54	0	0	49
426	2020-05-05	Ingevaraskogen	structure	forest	spring	6	2	0	0	0
427	2020-05-05	Ingevaraskogen	structure	forest	spring	7	0	0	0	0
428	2020-05-05	Ingevaraskogen	structure	forest	spring	8	0	0	0	0
429	2020-05-05	Ingevaraskogen	structure	forest	spring	9	72	0	0	19
430	2020-05-05	Ingevaraskogen	structure	forest	spring	10	2	0	0	1
445	2020-08-18	Spjutholmen slåtter	random	mowing	autumn	1	0	0	0	0
446	2020-08-18	Spjutholmen slåtter	random	mowing	autumn	2	0	0	0	0
447	2020-08-18	Spjutholmen slåtter	random	mowing	autumn	3	0	0	0	0
448	2020-08-18	Spjutholmen slåtter	random	mowing	autumn	4	0	0	0	0
449	2020-08-18	Spjutholmen slåtter	random	mowing	autumn	5	0	0	0	0
450	2020-08-18	Spjutholmen slåtter	random	mowing	autumn	6	0	0	0	0
451	2020-08-18	Spjutholmen slåtter	random	mowing	autumn	7	0	0	0	0
452	2020-08-18	Spjutholmen slåtter	random	mowing	autumn	8	0	0	0	0
453	2020-08-18	Spjutholmen slåtter	random	mowing	autumn	9	0	0	0	0
454	2020-08-18	Spjutholmen slåtter	random	mowing	autumn	10	0	0	0	0
455	2020-08-18	Spjutholmen slåtter	structure	mowing	autumn	1	0	0	0	0
456	2020-08-18	Spjutholmen slåtter	structure	mowing	autumn	2	0	0	0	0
457	2020-08-18	Spjutholmen slåtter	structure	mowing	autumn	3	0	0	0	0
458	2020-08-18	Spjutholmen slåtter	structure	mowing	autumn	4	0	0	0	0
459	2020-08-18	Spjutholmen slåtter	structure	mowing	autumn	5	0	0	0	0
460	2020-08-18	Spjutholmen slåtter	structure	mowing	autumn	6	0	0	0	0
461	2020-08-18	Spjutholmen slåtter	structure	mowing	autumn	7	0	0	0	0
462	2020-08-18	Spjutholmen slåtter	structure	mowing	autumn	8	0	0	0	0
463	2020-08-18	Spjutholmen slåtter	structure	mowing	autumn	9	0	0	0	0
464	2020-08-18	Spjutholmen slåtter	structure	mowing	autumn	10	0	0	0	0
465	2020-08-18	Kågbo	random	grazing	autumn	1	0	0	0	0
466	2020-08-18	Kågbo	random	grazing	autumn	2	0	0	0	0
467	2020-08-18	Kågbo	random	grazing	autumn	3	0	0	0	0
468	2020-08-18	Kågbo	random	grazing	autumn	4	0	0	0	0
469	2020-08-18	Kågbo	random	grazing	autumn	5	0	0	0	0
470	2020-08-18	Kågbo	random	grazing	autumn	6	0	0	0	0
471	2020-08-18	Kågbo	random	grazing	autumn	7	0	0	0	0
472	2020-08-18	Kågbo	random	grazing	autumn	8	0	0	0	0
473	2020-08-18	Kågbo	random	grazing	autumn	9	0	0	0	0
474	2020-08-18	Kågbo	random	grazing	autumn	10	0	0	0	0
475	2020-08-18	Kågbo	structure	grazing	autumn	1	0	0	0	0
476	2020-08-18	Kågbo	structure	grazing	autumn	2	5	0	0	0
477	2020-08-18	Kågbo	structure	grazing	autumn	3	0	0	0	0
478	2020-08-18	Kågbo	structure	grazing	autumn	4	0	0	0	0
479	2020-08-18	Kågbo	structure	grazing	autumn	5	0	0	0	0
480	2020-08-18	Kågbo	structure	grazing	autumn	6	0	0	0	0
481	2020-08-18	Kågbo	structure	grazing	autumn	7	0	0	0	0
482	2020-08-18	Kågbo	structure	grazing	autumn	8	0	0	0	0
483	2020-08-18	Kågbo	structure	grazing	autumn	9	0	0	0	0
484	2020-08-18	Kågbo	structure	grazing	autumn	10	0	0	0	0
485	2020-08-20	Ängsövallen	random	mowing	autumn	1	2	0	0	0
486	2020-08-20	Ängsövallen	random	mowing	autumn	2	0	0	0	0
487	2020-08-20	Ängsövallen	random	mowing	autumn	3	0	0	0	0
488	2020-08-20	Ängsövallen	random	mowing	autumn	4	0	0	0	0
489	2020-08-20	Ängsövallen	random	mowing	autumn	5	5	3	0	0
490	2020-08-20	Ängsövallen	random	mowing	autumn	6	0	0	0	0
491	2020-08-20	Ängsövallen	random	mowing	autumn	7	0	0	0	0
492	2020-08-20	Ängsövallen	random	mowing	autumn	8	0	0	0	0
493	2020-08-20	Ängsövallen	random	mowing	autumn	9	0	0	0	0
494	2020-08-20	Ängsövallen	random	mowing	autumn	10	0	0	0	0
495	2020-08-20	Ängsövallen	structure	mowing	autumn	1	2	1	0	0
496	2020-08-20	Ängsövallen	structure	mowing	autumn	2	0	0	0	0
497	2020-08-20	Ängsövallen	structure	mowing	autumn	3	5	0	0	0
498	2020-08-20	Ängsövallen	structure	mowing	autumn	4	0	0	0	0
499	2020-08-20	Ängsövallen	structure	mowing	autumn	5	0	0	0	0
500	2020-08-20	Ängsövallen	structure	mowing	autumn	6	1	1	0	0
501	2020-08-20	Ängsövallen	structure	mowing	autumn	7	0	0	0	0
502	2020-08-20	Ängsövallen	structure	mowing	autumn	8	0	0	0	0
503	2020-08-20	Ängsövallen	structure	mowing	autumn	9	0	0	0	0
504	2020-08-20	Ängsövallen	structure	mowing	autumn	10	11	0	0	0
505	2020-08-20	Stadarna	random	grazing	autumn	1	0	0	0	0
506	2020-08-20	Stadarna	random	grazing	autumn	2	0	0	0	0
507	2020-08-20	Stadarna	random	grazing	autumn	3	2	0	0	0
508	2020-08-20	Stadarna	random	grazing	autumn	4	0	0	0	0
509	2020-08-20	Stadarna	random	grazing	autumn	5	0	0	0	0
510	2020-08-20	Stadarna	random	grazing	autumn	6	0	0	0	0
511	2020-08-20	Stadarna	random	grazing	autumn	7	2	0	0	0
512	2020-08-20	Stadarna	random	grazing	autumn	8	0	0	0	0
513	2020-08-20	Stadarna	random	grazing	autumn	9	1	0	0	0
514	2020-08-20	Stadarna	random	grazing	autumn	10	0	0	0	0
515	2020-08-20	Stadarna	structure	grazing	autumn	1	0	0	0	0
516	2020-08-20	Stadarna	structure	grazing	autumn	2	0	0	0	0
517	2020-08-20	Stadarna	structure	grazing	autumn	3	1	0	0	0
518	2020-08-20	Stadarna	structure	grazing	autumn	4	0	0	0	0
519	2020-08-20	Stadarna	structure	grazing	autumn	5	0	0	0	0
520	2020-08-20	Stadarna	structure	grazing	autumn	6	10	5	0	0
521	2020-08-20	Stadarna	structure	grazing	autumn	7	0	0	0	0
522	2020-08-20	Stadarna	structure	grazing	autumn	8	0	0	0	0
523	2020-08-20	Stadarna	structure	grazing	autumn	9	142	8	0	0
524	2020-08-20	Stadarna	structure	grazing	autumn	10	0	0	0	0
525	2020-08-25	Åsbyskogen	random	forest	autumn	1	0	0	0	0
526	2020-08-25	Åsbyskogen	random	forest	autumn	2	0	0	0	0
527	2020-08-25	Åsbyskogen	random	forest	autumn	3	0	0	0	0
528	2020-08-25	Åsbyskogen	random	forest	autumn	4	12	0	0	7
529	2020-08-25	Åsbyskogen	random	forest	autumn	5	0	0	0	0
530	2020-08-25	Åsbyskogen	random	forest	autumn	6	0	0	0	0
531	2020-08-25	Åsbyskogen	random	forest	autumn	7	2	0	0	1
532	2020-08-25	Åsbyskogen	random	forest	autumn	8	2	0	0	2
533	2020-08-25	Åsbyskogen	random	forest	autumn	9	0	0	0	0
534	2020-08-25	Åsbyskogen	random	forest	autumn	10	0	0	0	0
535	2020-08-25	Åsbyskogen	structure	forest	autumn	1	147	39	36	32
536	2020-08-25	Åsbyskogen	structure	forest	autumn	2	0	0	0	0
537	2020-08-25	Åsbyskogen	structure	forest	autumn	3	74	1	0	41
538	2020-08-25	Åsbyskogen	structure	forest	autumn	4	5	0	0	0
539	2020-08-25	Åsbyskogen	structure	forest	autumn	5	59	0	17	19
540	2020-08-25	Åsbyskogen	structure	forest	autumn	6	163	2	0	11
541	2020-08-25	Åsbyskogen	structure	forest	autumn	7	37	1	0	10
542	2020-08-25	Åsbyskogen	structure	forest	autumn	8	12	4	3	3
543	2020-08-25	Åsbyskogen	structure	forest	autumn	9	63	0	0	8
544	2020-08-25	Åsbyskogen	structure	forest	autumn	10	9	0	0	4
545	2020-08-25	Åsbyvallen	random	mowing	autumn	1	0	0	0	0
546	2020-08-25	Åsbyvallen	random	mowing	autumn	2	0	0	0	0
547	2020-08-25	Åsbyvallen	random	mowing	autumn	3	0	0	0	0
548	2020-08-25	Åsbyvallen	random	mowing	autumn	4	0	0	0	0
549	2020-08-25	Åsbyvallen	random	mowing	autumn	5	0	0	0	0
550	2020-08-25	Åsbyvallen	random	mowing	autumn	6	0	0	0	0
551	2020-08-25	Åsbyvallen	random	mowing	autumn	7	16	0	1	0
552	2020-08-25	Åsbyvallen	random	mowing	autumn	8	0	0	0	0
553	2020-08-25	Åsbyvallen	random	mowing	autumn	9	0	0	0	0
554	2020-08-25	Åsbyvallen	random	mowing	autumn	10	0	0	0	0
555	2020-08-25	Åsbyvallen	structure	mowing	autumn	1	0	0	0	0
556	2020-08-25	Åsbyvallen	structure	mowing	autumn	2	0	0	0	0
557	2020-08-25	Åsbyvallen	structure	mowing	autumn	3	0	0	0	0
558	2020-08-25	Åsbyvallen	structure	mowing	autumn	4	0	0	0	0
559	2020-08-25	Åsbyvallen	structure	mowing	autumn	5	0	0	0	0
560	2020-08-25	Åsbyvallen	structure	mowing	autumn	6	0	0	0	0
561	2020-08-25	Åsbyvallen	structure	mowing	autumn	7	0	0	0	0
562	2020-08-25	Åsbyvallen	structure	mowing	autumn	8	0	0	0	0
563	2020-08-25	Åsbyvallen	structure	mowing	autumn	9	0	0	0	0
564	2020-08-25	Åsbyvallen	structure	mowing	autumn	10	0	0	0	0
565	2020-08-27	Ingevaraängen	random	grazing	autumn	1	0	0	0	0
566	2020-08-27	Ingevaraängen	random	grazing	autumn	2	0	0	0	0
567	2020-08-27	Ingevaraängen	random	grazing	autumn	3	0	0	0	0
568	2020-08-27	Ingevaraängen	random	grazing	autumn	4	0	0	0	0
569	2020-08-27	Ingevaraängen	random	grazing	autumn	5	13	1	0	0
570	2020-08-27	Ingevaraängen	random	grazing	autumn	6	0	0	0	0
571	2020-08-27	Ingevaraängen	random	grazing	autumn	7	0	0	0	0
572	2020-08-27	Ingevaraängen	random	grazing	autumn	8	0	0	0	0
573	2020-08-27	Ingevaraängen	random	grazing	autumn	9	0	0	0	0
574	2020-08-27	Ingevaraängen	random	grazing	autumn	10	0	0	0	0
575	2020-08-27	Ingevaraängen	structure	grazing	autumn	1	0	0	0	0
576	2020-08-27	Ingevaraängen	structure	grazing	autumn	2	0	0	0	0
577	2020-08-27	Ingevaraängen	structure	grazing	autumn	3	0	0	0	0
578	2020-08-27	Ingevaraängen	structure	grazing	autumn	4	1	0	0	1
579	2020-08-27	Ingevaraängen	structure	grazing	autumn	5	0	0	0	0
580	2020-08-27	Ingevaraängen	structure	grazing	autumn	6	0	0	0	0
581	2020-08-27	Ingevaraängen	structure	grazing	autumn	7	1	1	0	0
582	2020-08-27	Ingevaraängen	structure	grazing	autumn	8	4	4	0	0
583	2020-08-27	Ingevaraängen	structure	grazing	autumn	9	0	0	0	0
584	2020-08-27	Ingevaraängen	structure	grazing	autumn	10	3	0	0	2
585	2020-08-27	Näset	random	forest	autumn	1	0	0	0	0
586	2020-08-27	Näset	random	forest	autumn	2	0	0	0	0
587	2020-08-27	Näset	random	forest	autumn	3	0	0	0	0
588	2020-08-27	Näset	random	forest	autumn	4	0	0	0	0
589	2020-08-27	Näset	random	forest	autumn	5	0	0	0	0
590	2020-08-27	Näset	random	forest	autumn	6	0	0	0	0
591	2020-08-27	Näset	random	forest	autumn	7	0	0	0	0
592	2020-08-27	Näset	random	forest	autumn	8	0	0	0	0
593	2020-08-27	Näset	random	forest	autumn	9	0	0	0	0
594	2020-08-27	Näset	random	forest	autumn	10	0	0	0	0
595	2020-08-27	Näset	structure	forest	autumn	1	0	0	0	0
596	2020-08-27	Näset	structure	forest	autumn	2	0	0	0	0
597	2020-08-27	Näset	structure	forest	autumn	3	0	0	0	0
598	2020-08-27	Näset	structure	forest	autumn	4	0	0	0	0
599	2020-08-27	Näset	structure	forest	autumn	5	0	0	0	0
600	2020-08-27	Näset	structure	forest	autumn	6	0	0	0	0
601	2020-08-27	Näset	structure	forest	autumn	7	0	0	0	0
602	2020-08-27	Näset	structure	forest	autumn	8	0	0	0	0
603	2020-08-27	Näset	structure	forest	autumn	9	0	0	0	0
604	2020-08-27	Näset	structure	forest	autumn	10	0	0	0	0
605	2020-09-01	Plantskolan Nässja	random	unkept open	autumn	1	0	0	0	0
606	2020-09-01	Plantskolan Nässja	random	unkept open	autumn	2	0	0	0	0
607	2020-09-01	Plantskolan Nässja	random	unkept open	autumn	3	0	0	0	0
608	2020-09-01	Plantskolan Nässja	random	unkept open	autumn	4	0	0	0	0
609	2020-09-01	Plantskolan Nässja	random	unkept open	autumn	5	0	0	0	0
610	2020-09-01	Plantskolan Nässja	random	unkept open	autumn	6	0	0	0	0
611	2020-09-01	Plantskolan Nässja	random	unkept open	autumn	7	0	0	0	0
612	2020-09-01	Plantskolan Nässja	random	unkept open	autumn	8	0	0	0	0
613	2020-09-01	Plantskolan Nässja	random	unkept open	autumn	9	0	0	0	0
614	2020-09-01	Plantskolan Nässja	random	unkept open	autumn	10	0	0	0	0
615	2020-09-01	Plantskolan Nässja	structure	unkept open	autumn	1	0	0	0	0
616	2020-09-01	Plantskolan Nässja	structure	unkept open	autumn	2	0	0	0	0
617	2020-09-01	Plantskolan Nässja	structure	unkept open	autumn	3	0	0	0	0
618	2020-09-01	Plantskolan Nässja	structure	unkept open	autumn	4	0	0	0	0
619	2020-09-01	Plantskolan Nässja	structure	unkept open	autumn	5	0	0	0	0
620	2020-09-01	Plantskolan Nässja	structure	unkept open	autumn	6	0	0	0	0
621	2020-09-01	Plantskolan Nässja	structure	unkept open	autumn	7	0	0	0	0
622	2020-09-01	Plantskolan Nässja	structure	unkept open	autumn	8	0	0	0	0
623	2020-09-01	Plantskolan Nässja	structure	unkept open	autumn	9	0	0	0	0
624	2020-09-01	Plantskolan Nässja	structure	unkept open	autumn	10	0	0	0	0
625	2020-09-01	Kvarnnäset	random	unkept open	autumn	1	0	0	0	0
626	2020-09-01	Kvarnnäset	random	unkept open	autumn	2	0	0	0	0
627	2020-09-01	Kvarnnäset	random	unkept open	autumn	3	0	0	0	0
628	2020-09-01	Kvarnnäset	random	unkept open	autumn	4	0	0	0	0
629	2020-09-01	Kvarnnäset	random	unkept open	autumn	5	0	0	0	0
630	2020-09-01	Kvarnnäset	random	unkept open	autumn	6	0	0	0	0
631	2020-09-01	Kvarnnäset	random	unkept open	autumn	7	0	0	0	0
632	2020-09-01	Kvarnnäset	random	unkept open	autumn	8	1	0	0	1
633	2020-09-01	Kvarnnäset	random	unkept open	autumn	9	7	4	0	1
634	2020-09-01	Kvarnnäset	random	unkept open	autumn	10	0	0	0	0
635	2020-09-01	Kvarnnäset	structure	unkept open	autumn	1	37	4	6	2
636	2020-09-01	Kvarnnäset	structure	unkept open	autumn	2	1	0	0	1
637	2020-09-01	Kvarnnäset	structure	unkept open	autumn	3	6	0	1	3
638	2020-09-01	Kvarnnäset	structure	unkept open	autumn	4	18	0	1	3
639	2020-09-01	Kvarnnäset	structure	unkept open	autumn	5	0	0	0	0
640	2020-09-01	Kvarnnäset	structure	unkept open	autumn	6	0	0	0	0
641	2020-09-01	Kvarnnäset	structure	unkept open	autumn	7	0	0	0	0
642	2020-09-01	Kvarnnäset	structure	unkept open	autumn	8	0	0	0	0
643	2020-09-01	Kvarnnäset	structure	unkept open	autumn	9	0	0	0	0
644	2020-09-01	Kvarnnäset	structure	unkept open	autumn	10	21	0	0	1
645	2020-09-07	Sevedskvarn	random	unkept open	autumn	1	0	0	0	0
646	2020-09-07	Sevedskvarn	random	unkept open	autumn	2	0	0	0	0
647	2020-09-07	Sevedskvarn	random	unkept open	autumn	3	0	0	0	0
648	2020-09-07	Sevedskvarn	random	unkept open	autumn	4	0	0	0	0
649	2020-09-07	Sevedskvarn	random	unkept open	autumn	5	0	0	0	0
650	2020-09-07	Sevedskvarn	random	unkept open	autumn	6	0	0	0	0
651	2020-09-07	Sevedskvarn	random	unkept open	autumn	7	0	0	0	0
652	2020-09-07	Sevedskvarn	random	unkept open	autumn	8	0	0	0	0
653	2020-09-07	Sevedskvarn	random	unkept open	autumn	9	0	0	0	0
654	2020-09-07	Sevedskvarn	random	unkept open	autumn	10	1	0	0	0
655	2020-09-07	Sevedskvarn	structure	unkept open	autumn	1	0	0	0	0
656	2020-09-07	Sevedskvarn	structure	unkept open	autumn	2	0	0	0	0
657	2020-09-07	Sevedskvarn	structure	unkept open	autumn	3	0	0	0	0
658	2020-09-07	Sevedskvarn	structure	unkept open	autumn	4	0	0	0	0
659	2020-09-07	Sevedskvarn	structure	unkept open	autumn	5	3	0	0	0
660	2020-09-07	Sevedskvarn	structure	unkept open	autumn	6	0	0	0	0
661	2020-09-07	Sevedskvarn	structure	unkept open	autumn	7	6	0	0	0
662	2020-09-07	Sevedskvarn	structure	unkept open	autumn	8	0	0	0	0
663	2020-09-07	Sevedskvarn	structure	unkept open	autumn	9	0	0	0	0
664	2020-09-07	Sevedskvarn	structure	unkept open	autumn	10	2	0	0	0
665	2020-09-07	Nordmyran skog	random	forest	autumn	1	0	0	0	0
666	2020-09-07	Nordmyran skog	random	forest	autumn	2	0	0	0	0
667	2020-09-07	Nordmyran skog	random	forest	autumn	3	1	0	0	1
668	2020-09-07	Nordmyran skog	random	forest	autumn	4	0	0	0	0
669	2020-09-07	Nordmyran skog	random	forest	autumn	5	0	0	0	0
670	2020-09-07	Nordmyran skog	random	forest	autumn	6	0	0	0	0
671	2020-09-07	Nordmyran skog	random	forest	autumn	7	0	0	0	0
672	2020-09-07	Nordmyran skog	random	forest	autumn	8	0	0	0	0
673	2020-09-07	Nordmyran skog	random	forest	autumn	9	1	0	0	1
674	2020-09-07	Nordmyran skog	random	forest	autumn	10	4	0	0	3
675	2020-09-07	Nordmyran skog	structure	forest	autumn	1	0	0	0	0
676	2020-09-07	Nordmyran skog	structure	forest	autumn	2	0	0	0	0
677	2020-09-07	Nordmyran skog	structure	forest	autumn	3	0	0	0	0
678	2020-09-07	Nordmyran skog	structure	forest	autumn	4	2	0	0	0
679	2020-09-07	Nordmyran skog	structure	forest	autumn	5	0	0	0	0
680	2020-09-07	Nordmyran skog	structure	forest	autumn	6	0	0	0	0
681	2020-09-07	Nordmyran skog	structure	forest	autumn	7	1	0	0	0
682	2020-09-07	Nordmyran skog	structure	forest	autumn	8	0	0	0	0
683	2020-09-07	Nordmyran skog	structure	forest	autumn	9	3	0	0	3
684	2020-09-07	Nordmyran skog	structure	forest	autumn	10	0	0	0	0
							7205	1245	388	720
